# Supplementary material for: PNPLA3(I148M) Inhibits Lipolysis by Perilipin-5-Dependent Competition with ATGL
Source: Cells. 2022 Dec 24;12(1):73. doi: 10.3390/cells12010073 (PMC9818421; doi:10.3390/cells12010073)
Supplement: Supplementary file 1 [file cells-12-00073-s001.zip]

Archive with 1 entries (1 files):
- cells-2103864-supplementary.pdf
